# Supplementary material for: 3-Chloro-4-hydroxy­furan-2(5H)-one
Source: Acta Crystallogr Sect E Struct Rep Online. 2009 Jul 25;65(Pt 8):o1977. doi: 10.1107/S1600536809028724 (PMC2977129; doi:10.1107/S1600536809028724)
Supplement: Supplementary file 1 [file e-65-o1977-sup1.cif]

##############################################################################
###                                                                        ###
###        Electronic paper (Acta Crystallographica Section E)             ###
###                                                                        ###
##############################################################################
#                                                                            #
# This CIF contains the data in a paper accepted for publication in Acta     #
# Crystallographica Section E. It conforms to the requirements of Notes      #
# for Authors for Section E, and has been peer reviewed under the auspices   #
# of the IUCr Commission on Journals.                                        #
#                                                                            #
# Full details of the Crystallographic Information File format               #
# are given in the paper "The Crystallographic Information File (CIF):       #
# a New Standard Archive File for Crystallography" by S. R. Hall, F. H.      #
# Allen and I. D. Brown [Acta Cryst. (1991), A47, 655-685].                  #
#                                                                            #
# The current version of the core CIF dictionary is obtainable from          #
# ftp://ftp.iucr.org/pub/cif_core.dic. The current version number is 2.4.    #
#                                                                            #
# Software is freely available for graphical display of the structure(s) in  #
# this CIF.  For information consult the CIF home page http://www.iucr.org/  #
# cif/home.html                                                              #
#                                                                            #
# This file may be used for bona fide research purposes within the           #
# scientific community so long as proper attribution is given to the journal # 
# article from which it was obtained.                                        #
#                                                                            #
##############################################################################
                                             
data_I
_audit_creation_method     SHELXL-97
_chemical_name_systematic
;
3-Chloro-4-hydroxyfuran-2(5<i>H</i>)-one
;
_chemical_name_common     ?
_chemical_formula_moiety     'C4 H3 Cl1 O3'
_chemical_formula_sum     'C4 H3 Cl1 O3'
_chemical_formula_iupac     'C4 H3 Cl1 O3'
_chemical_formula_weight     134.51
_chemical_melting_point     ?
_symmetry_cell_setting     orthorhombic
_symmetry_space_group_name_H-M     'P n m a'
_symmetry_space_group_name_hall     '-P 2ac 2n'
loop_
    _symmetry_equiv_pos_as_xyz
    'x, y, z'
    '-x+1/2, -y, z+1/2'
    'x+1/2, -y+1/2, -z+1/2'
    '-x, y+1/2, -z'
    '-x, -y, -z'
    'x-1/2, y, -z-1/2'
    '-x-1/2, y-1/2, z-1/2'
    'x, -y-1/2, z'
_cell_length_a     12.0437(6)
_cell_length_b     6.5453(4)
_cell_length_c     6.3886(4)
_cell_angle_alpha     90.00
_cell_angle_beta     90.00
_cell_angle_gamma     90.00
_cell_volume     503.61(5)
_cell_formula_units_Z     4
_cell_measurement_reflns_used     1627
_cell_measurement_theta_min     3.0995
_cell_measurement_theta_max     28.8805
_cell_measurement_temperature     298(2)
_exptl_crystal_description     block
_exptl_crystal_colour     yellow
_exptl_crystal_size_max     0.50
_exptl_crystal_size_mid     0.50
_exptl_crystal_size_min     0.30
_exptl_crystal_density_diffrn     1.774
_exptl_crystal_density_meas     ?
_exptl_crystal_density_method     'not measured'
_exptl_crystal_F_000     272
_exptl_absorpt_coefficient_mu     0.654
_exptl_absorpt_correction_type     multi-scan
_exptl_absorpt_process_details     '(CrysAlis RED; Oxford Diffraction, 2008)'
_exptl_absorpt_correction_T_min     0.7357
_exptl_absorpt_correction_T_max     0.8280
_exptl_special_details
;
;
_diffrn_ambient_temperature     298(2)
_diffrn_radiation_type     MoK\a
_diffrn_radiation_wavelength     0.71073
_diffrn_radiation_source     'fine-focus sealed tube'
_diffrn_radiation_monochromator     graphite
_diffrn_measurement_device_type     'Oxford Gemini S Ultra'
_diffrn_measurement_method     \w
_diffrn_detector_area_resol_mean     16.1903
_diffrn_reflns_number     1932
_diffrn_reflns_av_R_equivalents     0.0115
_diffrn_reflns_av_sigmaI/netI     0.0100
_diffrn_reflns_theta_min     3.38
_diffrn_reflns_theta_max     26.00
_diffrn_reflns_theta_full     26.00
_diffrn_measured_fraction_theta_max     0.991
_diffrn_measured_fraction_theta_full     0.991
_diffrn_reflns_limit_h_min     -14
_diffrn_reflns_limit_h_max     14
_diffrn_reflns_limit_k_min     -7
_diffrn_reflns_limit_k_max     8
_diffrn_reflns_limit_l_min     -7
_diffrn_reflns_limit_l_max     7
_diffrn_standards_number     0
_diffrn_standards_interval_count     0
_diffrn_standards_interval_time     0
_diffrn_standards_decay_%     0
_refine_special_details
;
Refinement of <i>F</i>^2^ against ALL reflections. The weighted <i>R</i>-factor
<i>wR</i> and goodness of fit <i>S</i> are based on <i>F</i>^2^, conventional
<i>R</i>-factors <i>R</i> are based on <i>F</i>, with <i>F</i> set to zero for
negative <i>F</i>^2^. The threshold expression of <i>F</i>^2^ >
\s(<i>F</i>^2^) is used only for calculating <i>R</i>-factors(gt) <i>etc</i>.
and is not relevant to the choice of reflections for refinement.
<i>R</i>-factors based on <i>F</i>^2^ are statistically about twice as large
as those based on <i>F</i>, and <i>R</i>- factors based on ALL data will be
even larger.
;
_reflns_number_total     531
_reflns_number_gt     500
_reflns_threshold_expression     I>2\s(I)
_refine_ls_structure_factor_coef     Fsqd
_refine_ls_matrix_type     full
_refine_ls_R_factor_all     0.0289
_refine_ls_R_factor_gt     0.0262
_refine_ls_wR_factor_gt     0.0660
_refine_ls_wR_factor_ref     0.0672
_refine_ls_goodness_of_fit_ref     1.170
_refine_ls_restrained_S_all     1.170
_refine_ls_number_reflns     531
_refine_ls_number_parameters     52
_refine_ls_number_restraints     0
_refine_ls_hydrogen_treatment     mixed
_refine_ls_weighting_scheme     calc
_refine_ls_weighting_details
         'calc w=1/[\s^2^(Fo^2^)+(0.0374P)^2^+0.1215P] where P=(Fo^2^+2Fc^2^)/3'
_atom_sites_solution_hydrogens     geom
_atom_sites_solution_primary     direct
_atom_sites_solution_secondary     difmap
_refine_ls_shift/su_max     0.000
_refine_ls_shift/su_mean     0.000
_refine_diff_density_max     0.249
_refine_diff_density_min     -0.196
_refine_ls_extinction_method     none
_refine_ls_extinction_coef     ?
loop_
    _atom_type_symbol
    _atom_type_description
    _atom_type_scat_dispersion_real
    _atom_type_scat_dispersion_imag
    _atom_type_scat_source
    'C' 'C' 0.0033 0.0016
                         'International Tables Vol C Tables 4.2.6.8 and 6.1.1.4'
    'H' 'H' 0.0000 0.0000
                         'International Tables Vol C Tables 4.2.6.8 and 6.1.1.4'
    'Cl' 'Cl' 0.1484 0.1585
                         'International Tables Vol C Tables 4.2.6.8 and 6.1.1.4'
    'O' 'O' 0.0106 0.0060
                         'International Tables Vol C Tables 4.2.6.8 and 6.1.1.4'
_computing_data_collection     'CrysAlis CCD (Oxford Diffraction, 2008)'
_computing_cell_refinement     'CrysAlis RED (Oxford Diffraction, 2008)'
_computing_data_reduction     'CrysAlis RED (Oxford Diffraction, 2008)'
_computing_structure_solution     'SHELXS97 (Sheldrick, 2008)'
_computing_structure_refinement     'SHELXL97 (Sheldrick, 2008)'
_computing_molecular_graphics     'SHELXL97 (Sheldrick, 2008)'
_computing_publication_material
                        'SHELXL97 (Sheldrick, 2008) and publCIF (Westrip, 2009)'
loop_
    _atom_site_type_symbol
    _atom_site_label
    _atom_site_fract_x
    _atom_site_fract_y
    _atom_site_fract_z
    _atom_site_U_iso_or_equiv
    _atom_site_adp_type
    _atom_site_calc_flag
    _atom_site_refinement_flags
    _atom_site_occupancy
    _atom_site_disorder_assembly
    _atom_site_disorder_group
    Cl Cl1 0.34253(4) 0.7500 0.60829(9) 0.0400(2) Uani d S 1 . .
    O O1 0.10530(15) 0.7500 0.8246(3) 0.0531(5) Uani d S 1 . .
    O O2 0.24683(15) 0.7500 0.1417(2) 0.0409(4) Uani d S 1 . .
    O O3 0.02339(12) 0.7500 0.5138(2) 0.0410(4) Uani d S 1 . .
    C C1 0.05689(17) 0.7500 0.2974(3) 0.0348(5) Uani d S 1 . .
    H H1A 0.0295 0.8706 0.2259 0.042 Uiso calc PR 0.50 . .
    H H1B 0.0295 0.6294 0.2259 0.042 Uiso calc PR 0.50 . .
    C C2 0.18096(17) 0.7500 0.3064(3) 0.0288(4) Uani d S 1 . .
    C C3 0.21185(17) 0.7500 0.5069(3) 0.0289(4) Uani d S 1 . .
    C C4 0.11471(18) 0.7500 0.6361(3) 0.0335(5) Uani d S 1 . .
    H H2 0.210(3) 0.7500 0.037(5) 0.059(9) Uiso d S 1 . .
loop_
    _atom_site_aniso_label
    _atom_site_aniso_U_11
    _atom_site_aniso_U_22
    _atom_site_aniso_U_33
    _atom_site_aniso_U_12
    _atom_site_aniso_U_13
    _atom_site_aniso_U_23
    Cl1 0.0274(3) 0.0523(4) 0.0403(3) 0.000 -0.0084(2) 0.000
    O1 0.0421(9) 0.0940(14) 0.0231(8) 0.000 0.0033(6) 0.000
    O2 0.0376(8) 0.0614(11) 0.0238(8) 0.000 0.0062(7) 0.000
    O3 0.0260(8) 0.0679(10) 0.0292(9) 0.000 0.0011(6) 0.000
    C1 0.0308(10) 0.0487(12) 0.0249(11) 0.000 -0.0042(8) 0.000
    C2 0.0284(10) 0.0337(10) 0.0241(10) 0.000 0.0019(8) 0.000
    C3 0.0251(10) 0.0355(10) 0.0261(11) 0.000 -0.0006(7) 0.000
    C4 0.0299(10) 0.0460(12) 0.0247(11) 0.000 0.0006(8) 0.000
_geom_special_details
;
All e.s.d.'s (except the e.s.d. in the dihedral angle between two l.s. planes)
are estimated using the full covariance matrix. The cell e.s.d.'s are taken
into account individually in the estimation of e.s.d.'s in distances, angles
and torsion angles; correlations between e.s.d.'s in cell parameters are only
used when they are defined by crystal symmetry. An approximate (isotropic)
treatment of cell e.s.d.'s is used for estimating e.s.d.'s involving l.s.
planes.
;
loop_
    _geom_bond_atom_site_label_1
    _geom_bond_atom_site_label_2
    _geom_bond_site_symmetry_2
    _geom_bond_distance
    _geom_bond_publ_flag
    Cl1 C3 . 1.702(2) ?
    O1 C4 . 1.210(3) ?
    O2 C2 . 1.318(2) ?
    O2 H2 . 0.80(3) ?
    O3 C4 . 1.349(3) ?
    O3 C1 . 1.440(3) ?
    C1 C2 . 1.495(3) ?
    C1 H1A . 0.9700 ?
    C1 H1B . 0.9700 ?
    C2 C3 . 1.334(3) ?
    C3 C4 . 1.431(3) ?
loop_
    _geom_angle_atom_site_label_1
    _geom_angle_atom_site_label_2
    _geom_angle_atom_site_label_3
    _geom_angle_site_symmetry_1
    _geom_angle_site_symmetry_3
    _geom_angle
    _geom_angle_publ_flag
    C2 O2 H2 . . 109(2) ?
    C4 O3 C1 . . 109.11(16) ?
    O3 C1 C2 . . 104.08(16) ?
    O3 C1 H1A . . 110.9 ?
    C2 C1 H1A . . 110.9 ?
    O3 C1 H1B . . 110.9 ?
    C2 C1 H1B . . 110.9 ?
    H1A C1 H1B . . 109.0 ?
    O2 C2 C3 . . 126.8(2) ?
    O2 C2 C1 . . 124.82(18) ?
    C3 C2 C1 . . 108.38(17) ?
    C2 C3 C4 . . 109.00(19) ?
    C2 C3 Cl1 . . 128.55(17) ?
    C4 C3 Cl1 . . 122.45(15) ?
    O1 C4 O3 . . 120.0(2) ?
    O1 C4 C3 . . 130.6(2) ?
    O3 C4 C3 . . 109.43(17) ?
loop_
    _geom_hbond_atom_site_label_D
    _geom_hbond_atom_site_label_H
    _geom_hbond_atom_site_label_A
    _geom_hbond_site_symmetry_A
    _geom_hbond_distance_DH
    _geom_hbond_distance_HA
    _geom_hbond_distance_DA
    _geom_hbond_angle_DHA
    O2 H2 O1 1_554 0.80(3) 1.85(3) 2.647(2) 171(3)
data_global
_journal_date_recd_electronic     2009-07-12
_journal_date_accepted     2009-07-20
_journal_name_full     'Acta Crystallographica, Section E'
_journal_year     2009
_journal_volume     65
_journal_issue      8
_journal_page_first     o1977
_journal_page_last     o1977
_journal_paper_category     QO
_journal_coeditor_code     BX2226
_publ_contact_author
;
      Wu, Zhenyi
      Department of Chemistry
      Xiamen University
      Xiamen, 361005
      P. R. China
;
_publ_contact_author_email     zywu@xmu.edu.cn
_publ_contact_author_fax     '86-592-2183047'
_publ_contact_author_phone     '86-592-2185191'
_publ_section_title
;
3-Chloro-4-hydroxyfuran-2(5<i>H</i>)-one
;
loop_
    _publ_author_name
    _publ_author_footnote
    _publ_author_address
    'Zhang, Na' .
;
Department of Chemistry, College of Chemistry and Chemical Engineering,
Xiamen University
Xiamen 361005
People's Republic of China
;
    'Wu, Zhen-Yi' .
;
Department of Chemistry, College of Chemistry and Chemical Engineering,
Xiamen University
Xiamen 361005
People's Republic of China
;
    'Xie, Su-Yuan' .
;
Department of Chemistry, College of Chemistry and Chemical Engineering,
Xiamen University
Xiamen 361005
People's Republic of China
;
    'Huang, Rong-Bin' .
;
Department of Chemistry, College of Chemistry and Chemical Engineering,
Xiamen University
Xiamen 361005
People's Republic of China
;
    'Zheng, Lan-Sun' .
;
State Key Laboratory for Physical Chemistry of Solid Surfaces
Xiamen University
Xiamen 361005
People's Republic of China
;
_publ_section_synopsis     .
