# Supplementary material for: 3-Chloro-4-hydroxy­furan-2(5H)-one
Source: Acta Crystallogr Sect E Struct Rep Online. 2009 Jul 25;65(Pt 8):o1977. doi: 10.1107/S1600536809028724 (PMC2977129; doi:10.1107/S1600536809028724)
Supplement: Supplementary file 2 [file e-65-o1977-Isup2.hkl]

# 
# h,k,l, Fc-squared, Fo-squared, sigma(Fo-squared) and status flag 
# 
data_I
_shelx_title ' p in Pna2(1)                New: Pnma' 
_shelx_refln_list_code          4 
_shelx_F_calc_maximum       82.27 
_exptl_crystal_F_000       271.98 
_reflns_d_resolution_high  0.8107 
 
loop_ 
 _symmetry_equiv_pos_as_xyz 
 'x, y, z' 
 '-x+1/2, -y, z+1/2' 
 'x+1/2, -y+1/2, -z+1/2' 
 '-x, y+1/2, -z' 
 '-x, -y, -z' 
 'x-1/2, y, -z-1/2' 
 '-x-1/2, y-1/2, z-1/2' 
 'x, -y-1/2, z' 
 
_cell_length_a    12.0437 
_cell_length_b     6.5453 
_cell_length_c     6.3886 
_cell_angle_alpha  90.000 
_cell_angle_beta   90.000 
_cell_angle_gamma  90.000 
 
_shelx_F_squared_multiplier     1.000 
 
loop_ 
 _refln_index_h 
 _refln_index_k 
 _refln_index_l 
 _refln_F_squared_calc 
 _refln_F_squared_meas 
 _refln_F_squared_sigma 
 _refln_observed_status 
   2   0   0      841.15      870.86      2.70 o 
   4   0   0      172.24      169.96      1.74 o 
   6   0   0      362.23      406.45      3.28 o 
  10   0   0      240.66      241.42      2.64 o 
  12   0   0       93.49       84.33      1.90 o 
  14   0   0       23.42       27.76      2.38 o 
   2   1   0     1546.09     1665.57     13.17 o 
   4   1   0     2150.11     2118.40     13.49 o 
   6   1   0     1054.29     1092.84      3.76 o 
   8   1   0     1057.74     1023.85      4.41 o 
  10   1   0      496.62      495.53      4.13 o 
  12   1   0      432.37      429.40      2.75 o 
  14   1   0      175.05      179.75      3.02 o 
   2   2   0      678.13      723.81      2.57 o 
   4   2   0      163.81      164.01      0.99 o 
   6   2   0      263.66      277.04      3.09 o 
   8   2   0       38.43       39.78      1.23 o 
  10   2   0      187.50      179.58      2.06 o 
  12   2   0       74.29       72.68      1.96 o 
  14   2   0       15.09       16.82      1.18 o 
   4   3   0      667.84      654.37      3.30 o 
   6   3   0      431.03      418.59      4.99 o 
   8   3   0      645.43      644.73      4.32 o 
  10   3   0      238.79      239.62      3.03 o 
  12   3   0      236.67      239.63      2.75 o 
   0   4   0     6768.08     6440.36     45.47 o 
   2   4   0      273.73      275.53      1.35 o 
   4   4   0       87.42       85.32      1.38 o 
   6   4   0      148.09      145.17      2.11 o 
   8   4   0        2.72        2.87      1.00 o 
  10   4   0       92.00       88.38      2.48 o 
  12   4   0       34.05       37.19      1.38 o 
   2   5   0        9.08       10.57      0.48 o 
   4   5   0      145.09      144.81      2.04 o 
   6   5   0      154.26      154.07      1.86 o 
   8   5   0      233.35      240.06      3.06 o 
  10   5   0       74.02       73.40      2.09 o 
   0   6   0     1364.17     1324.01      9.15 o 
   2   6   0       72.39       70.93      1.77 o 
   4   6   0       26.59       25.34      1.24 o 
   6   6   0       63.65       65.96      1.81 o 
   8   6   0        0.52        2.13      1.87 o 
   2   7   0        0.97        0.48      0.82 o 
   4   7   0       22.03       26.33      1.55 o 
   6   7   0       47.35       47.01      2.70 o 
   0   8   0      258.43      261.74      5.22 o 
   2   8   0       18.46       16.29      2.19 o 
   1   0   1      184.88      206.00      1.26 o 
   2   0   1      535.95      497.29      2.21 o 
   3   0   1     2415.84     2292.38     25.50 o 
   4   0   1     1065.12     1072.58      4.96 o 
   6   0   1      587.27      650.21      2.55 o 
   7   0   1      379.54      399.05      2.62 o 
   8   0   1      949.33      898.69      5.54 o 
   9   0   1      383.41      355.50      2.58 o 
  10   0   1      297.94      267.89      3.18 o 
  11   0   1        0.01        2.02      0.56 o 
  12   0   1      163.26      160.11      1.78 o 
  13   0   1      233.58      240.86      3.52 o 
  14   0   1       39.01       35.31      1.36 o 
   0   1   1      226.76      250.40      0.96 o 
   1   1   1     2254.97     2313.51     14.07 o 
   2   1   1       87.16       92.86      0.53 o 
   3   1   1      501.02      487.21      1.81 o 
   4   1   1     3490.40     3537.96     15.29 o 
   5   1   1      671.32      653.60      2.44 o 
   6   1   1      324.24      341.13      1.58 o 
   7   1   1     1362.52     1402.65      3.92 o 
   8   1   1      130.41      132.80      1.04 o 
   9   1   1      113.39      113.70      0.97 o 
  10   1   1       10.35        9.12      0.59 o 
  11   1   1        1.73        2.44      0.48 o 
  12   1   1        6.72        9.66      0.64 o 
  13   1   1        0.38        2.13      0.65 o 
  14   1   1        3.65        3.64      0.68 o 
   1   2   1       87.62      103.46      0.94 o 
   2   2   1      284.62      261.92      1.70 o 
   3   2   1     1440.13     1399.02      6.40 o 
   4   2   1      750.58      767.39      2.09 o 
   5   2   1      206.08      226.67      1.42 o 
   6   2   1      282.36      307.01      2.01 o 
   7   2   1      293.38      300.24      2.64 o 
   8   2   1      615.63      591.00      2.29 o 
   9   2   1      304.11      290.66      1.75 o 
  10   2   1      246.52      223.38      1.64 o 
  11   2   1        0.00        0.60      0.58 o 
  12   2   1      124.58      124.06      1.41 o 
  13   2   1      186.70      187.25      1.77 o 
  14   2   1       30.15       25.42      0.91 o 
   0   3   1      181.86      166.83      1.37 o 
   1   3   1      807.54      841.40      1.54 o 
   2   3   1       66.35       64.69      0.41 o 
   3   3   1      184.81      171.36      1.08 o 
   4   3   1     1092.55     1089.30      3.97 o 
   5   3   1      328.45      313.29      1.64 o 
   6   3   1      198.88      192.00      2.07 o 
   7   3   1      623.37      625.92      3.87 o 
   8   3   1       73.21       71.42      0.95 o 
   9   3   1       56.92       58.20      0.93 o 
  10   3   1        1.23        1.56      0.55 o 
  11   3   1        1.43        1.40      0.61 o 
  12   3   1        3.77        6.20      0.76 o 
  13   3   1        0.09        1.35      0.71 o 
   1   4   1       11.56       13.17      0.30 o 
   2   4   1      126.86      125.06      0.82 o 
   3   4   1      392.23      369.25      1.37 o 
   4   4   1      260.79      255.45      2.63 o 
   5   4   1       48.54       48.54      1.00 o 
   6   4   1       64.79       68.37      1.05 o 
   7   4   1      155.56      156.13      1.95 o 
   8   4   1      235.53      233.59      1.63 o 
   9   4   1      158.69      155.76      1.45 o 
  10   4   1      127.33      116.93      1.35 o 
  11   4   1        0.00        0.14      0.74 o 
  12   4   1       53.06       55.20      1.25 o 
   0   5   1       35.75       31.62      1.03 o 
   1   5   1      267.57      266.69      1.44 o 
   2   5   1        5.10        4.71      0.39 o 
   3   5   1       36.59       33.68      0.95 o 
   4   5   1      239.34      231.92      2.03 o 
   5   5   1      115.49      110.67      1.32 o 
   6   5   1       64.98       66.17      1.41 o 
   7   5   1      166.64      168.79      2.14 o 
   8   5   1       30.34       27.06      1.01 o 
   9   5   1       14.69       17.35      0.85 o 
  10   5   1        0.08        0.81      0.71 o 
  11   5   1        0.59        0.85      0.85 o 
   1   6   1        0.72        0.88      0.51 o 
   2   6   1       58.24       60.56      1.00 o 
   3   6   1       67.95       68.15      1.34 o 
   4   6   1       59.64       59.04      1.18 o 
   5   6   1        8.43        8.10      0.85 o 
   6   6   1       17.59       14.77      1.01 o 
   7   6   1       59.97       60.03      1.33 o 
   8   6   1       71.22       74.21      1.50 o 
   9   6   1       56.04       57.82      1.70 o 
   0   7   1        2.80        4.72      1.04 o 
   1   7   1       81.55       78.52      1.42 o 
   2   7   1        0.01        0.57      0.73 o 
   3   7   1        4.67        5.52      0.93 o 
   4   7   1       45.62       46.17      2.35 o 
   5   7   1       28.75       31.22      1.67 o 
   6   7   1       12.08       16.04      1.16 o 
   7   7   1       31.95       32.68      1.68 o 
   0   0   2        0.07        1.29      0.58 o 
   1   0   2     2802.54     2384.44     25.03 o 
   2   0   2        2.22        3.01      0.33 o 
   3   0   2      422.20      502.54      3.61 o 
   4   0   2      431.59      459.26      3.67 o 
   5   0   2      378.60      374.25      3.54 o 
   6   0   2      371.45      384.49      3.86 o 
   7   0   2       11.82        9.26      0.80 o 
   8   0   2       44.64       34.95      1.58 o 
   9   0   2      608.57      598.44      4.25 o 
  10   0   2        0.02        1.79      0.87 o 
  11   0   2      339.72      350.59      3.34 o 
  12   0   2       14.32       13.52      1.22 o 
  13   0   2       40.08       40.55      1.73 o 
  14   0   2       50.49       51.97      2.03 o 
   1   1   2     1129.89     1224.80      2.05 o 
   2   1   2      650.65      680.49      2.09 o 
   3   1   2     1980.37     2009.38      5.04 o 
   4   1   2        9.61       13.12      0.45 o 
   5   1   2       16.21       20.11      0.59 o 
   6   1   2      359.09      399.70      2.28 o 
   7   1   2      269.50      264.88      1.77 o 
   8   1   2        3.37        2.85      0.38 o 
   9   1   2      668.13      638.88      2.37 o 
  10   1   2      184.03      175.99      1.26 o 
  11   1   2        8.94       10.07      0.62 o 
  12   1   2       20.68       20.19      0.81 o 
  13   1   2      140.37      135.94      1.54 o 
  14   1   2        7.87       10.56      0.88 o 
   0   2   2       20.74       21.96      1.16 o 
   1   2   2     1686.67     1583.98      4.53 o 
   2   2   2        3.64        5.41      0.26 o 
   3   2   2      225.56      251.65      1.00 o 
   4   2   2      287.63      304.73      2.24 o 
   5   2   2      311.24      310.86      1.53 o 
   6   2   2      246.78      243.26      1.21 o 
   7   2   2        5.49        5.64      0.32 o 
   8   2   2       36.40       31.65      0.75 o 
   9   2   2      436.53      431.73      2.38 o 
  10   2   2        0.01        1.36      0.52 o 
  11   2   2      255.23      259.93      1.89 o 
  12   2   2       12.76       12.61      0.72 o 
  13   2   2       31.10       31.65      1.02 o 
   1   3   2      461.12      465.16      1.85 o 
   2   3   2      197.12      204.46      1.00 o 
   3   3   2      831.20      813.87      3.28 o 
   4   3   2        0.02        0.76      0.32 o 
   5   3   2       27.00       27.56      0.46 o 
   6   3   2      182.02      186.21      1.67 o 
   7   3   2      158.77      154.77      2.22 o 
   8   3   2        4.41        3.81      0.64 o 
   9   3   2      435.54      419.00      2.41 o 
  10   3   2      119.71      117.87      1.31 o 
  11   3   2        4.38        5.31      0.66 o 
  12   3   2       13.02       12.38      0.74 o 
  13   3   2       91.29       91.63      1.53 o 
   0   4   2       20.69       17.62      0.85 o 
   1   4   2      542.66      522.29      1.70 o 
   2   4   2        1.82        2.45      0.24 o 
   3   4   2       33.10       32.52      0.59 o 
   4   4   2       74.72       75.72      1.07 o 
   5   4   2      173.68      170.58      1.57 o 
   6   4   2       71.17       67.59      0.92 o 
   7   4   2        0.63        1.29      0.60 o 
   8   4   2       20.03       21.34      0.88 o 
   9   4   2      183.46      183.83      1.73 o 
  10   4   2        0.15        1.73      0.69 o 
  11   4   2      109.47      115.06      1.61 o 
  12   4   2        7.92        7.68      0.85 o 
   1   5   2      112.91      114.81      0.92 o 
   2   5   2       48.11       47.67      0.75 o 
   3   5   2      250.18      243.96      1.91 o 
   4   5   2        0.01        0.15      0.54 o 
   5   5   2       23.85       23.61      0.77 o 
   6   5   2       42.59       39.63      1.21 o 
   7   5   2       58.33       60.31      1.84 o 
   8   5   2        8.71        9.30      1.02 o 
   9   5   2      190.26      191.03      3.12 o 
  10   5   2       47.72       49.33      1.90 o 
  11   5   2        1.51        2.26      0.96 o 
   0   6   2        2.75        2.76      0.73 o 
   1   6   2      132.89      134.51      1.25 o 
   2   6   2        0.76        1.12      0.60 o 
   3   6   2        0.81        2.32      0.67 o 
   4   6   2        9.96       10.20      0.83 o 
   5   6   2       62.46       66.78      1.36 o 
   6   6   2        9.65        8.75      0.84 o 
   7   6   2        0.04        0.14      0.82 o 
   8   6   2        7.73        9.10      1.15 o 
   9   6   2       52.95       56.60      1.47 o 
   1   7   2       21.83       23.19      1.55 o 
   2   7   2       11.38        9.31      1.20 o 
   3   7   2       58.88       59.60      1.95 o 
   4   7   2        0.07        1.42      0.97 o 
   5   7   2       10.85        9.66      1.11 o 
   6   7   2        6.71        6.16      1.05 o 
   1   0   3      598.95      613.43      3.19 o 
   2   0   3      263.71      239.26      2.05 o 
   3   0   3       18.67       17.30      0.62 o 
   4   0   3      629.33      640.08      3.77 o 
   5   0   3      123.29      135.71      1.27 o 
   6   0   3      209.46      203.93      7.66 o 
   7   0   3       62.13       61.32      1.43 o 
   8   0   3      221.10      202.33      2.55 o 
   9   0   3       35.66       34.49      1.36 o 
  10   0   3       37.28       32.75      1.43 o 
  11   0   3        0.12        1.78      1.06 o 
  12   0   3      119.31      119.01      2.80 o 
  13   0   3       42.55       44.62      1.87 o 
   0   1   3     2056.67     2028.92      8.45 o 
   2   1   3        3.96        6.98      0.27 o 
   3   1   3      136.26      147.14      1.12 o 
   4   1   3      561.66      580.77      2.51 o 
   5   1   3     1021.69     1026.11      2.32 o 
   6   1   3      785.36      772.57      3.02 o 
   7   1   3      350.75      338.63      2.15 o 
   8   1   3       39.92       40.59      0.93 o 
   9   1   3       54.60       53.06      1.08 o 
  10   1   3      160.32      164.61      1.83 o 
  11   1   3      191.64      183.46      1.59 o 
  12   1   3       28.86       29.63      0.95 o 
  13   1   3        2.49        3.73      0.84 o 
   1   2   3      303.47      302.59      1.35 o 
   2   2   3      207.54      184.69      1.79 o 
   3   2   3       21.88       17.95      0.48 o 
   4   2   3      395.93      383.09      1.87 o 
   5   2   3       92.38      100.26      0.97 o 
   6   2   3      130.75      125.09      1.45 o 
   7   2   3       41.70       41.45      0.80 o 
   8   2   3      195.78      189.42      1.41 o 
   9   2   3       22.79       22.78      0.83 o 
  10   2   3       25.20       22.82      0.84 o 
  11   2   3        0.30        2.19      0.66 o 
  12   2   3       92.17       94.74      1.35 o 
  13   2   3       37.33       42.26      1.08 o 
   0   3   3      876.92      864.30      6.63 o 
   1   3   3        2.42        3.10      0.23 o 
   2   3   3        3.22        4.11      0.23 o 
   3   3   3       99.00      100.85      0.57 o 
   4   3   3      339.95      353.71      1.51 o 
   5   3   3      484.31      494.15      2.06 o 
   6   3   3      403.52      394.12      2.22 o 
   7   3   3      187.06      175.87      1.75 o 
   8   3   3       23.08       24.93      1.15 o 
   9   3   3       23.50       22.26      0.79 o 
  10   3   3       96.32       96.95      1.38 o 
  11   3   3      107.73      108.00      1.54 o 
  12   3   3       19.89       19.76      1.11 o 
   1   4   3       53.73       52.28      0.80 o 
   2   4   3       89.01       78.25      1.14 o 
   3   4   3       14.69       14.12      0.67 o 
   4   4   3      146.61      137.67      1.59 o 
   5   4   3       49.52       52.13      1.10 o 
   6   4   3       50.60       47.99      0.93 o 
   7   4   3       14.17       14.11      0.80 o 
   8   4   3      110.04      108.87      1.57 o 
   9   4   3        7.26        7.73      0.84 o 
  10   4   3       10.19        9.46      0.87 o 
  11   4   3        0.88        1.53      0.81 o 
   0   5   3      318.91      323.57      5.99 o 
   1   5   3        2.22        3.38      0.57 o 
   2   5   3        4.23        5.26      0.62 o 
   3   5   3       49.39       49.31      0.99 o 
   4   5   3      118.81      122.83      1.45 o 
   5   5   3      153.40      157.53      1.66 o 
   6   5   3      138.40      136.51      1.84 o 
   7   5   3       58.89       58.87      1.40 o 
   8   5   3        8.75        9.02      0.93 o 
   9   5   3        6.10        4.95      1.06 o 
  10   5   3       36.81       38.85      1.64 o 
   1   6   3        4.46        5.09      0.76 o 
   2   6   3       20.65       20.92      0.91 o 
   3   6   3        4.36        6.46      0.71 o 
   4   6   3       41.88       41.48      1.04 o 
   5   6   3       19.97       21.05      1.03 o 
   6   6   3       16.97       17.18      1.04 o 
   7   6   3        2.51        2.77      0.90 o 
   8   6   3       35.29       38.02      1.32 o 
   0   7   3       92.69       87.65      3.41 o 
   1   7   3        2.78        4.51      2.00 o 
   2   7   3        1.55        1.58      1.17 o 
   3   7   3       17.22       17.65      1.53 o 
   4   7   3       27.77       30.05      1.50 o 
   0   0   4      543.69      497.00      4.57 o 
   1   0   4      483.17      502.79      3.39 o 
   2   0   4      680.51      698.84      4.00 o 
   3   0   4      406.61      449.94      4.48 o 
   4   0   4      732.07      735.30      3.58 o 
   5   0   4       95.09      100.61      1.26 o 
   6   0   4       12.75       14.30      0.67 o 
   7   0   4      112.89      112.50      1.42 o 
   8   0   4      101.14      106.08      2.09 o 
   9   0   4        0.58        1.64      0.93 o 
  10   0   4      217.96      213.84      3.09 o 
  11   0   4        3.51        7.23      1.17 o 
  12   0   4      172.50      174.64      3.07 o 
   1   1   4      215.24      247.36      2.20 o 
   2   1   4      409.78      399.35      2.15 o 
   3   1   4       22.76       20.59      0.65 o 
   4   1   4      270.78      254.05      2.04 o 
   5   1   4        0.00        1.79      0.46 o 
   6   1   4      184.93      189.36      1.47 o 
   7   1   4      164.68      158.94      1.42 o 
   8   1   4      503.81      490.53      2.48 o 
   9   1   4        6.74        5.70      0.72 o 
  10   1   4       29.21       27.26      1.01 o 
  11   1   4       28.36       30.50      1.12 o 
  12   1   4       34.85       41.12      1.25 o 
   0   2   4      434.96      425.77      4.06 o 
   1   2   4      336.33      349.04      4.52 o 
   2   2   4      406.08      395.21      2.05 o 
   3   2   4      265.43      281.92      1.99 o 
   4   2   4      505.43      513.05      2.53 o 
   5   2   4       64.36       67.35      1.73 o 
   6   2   4       17.90       18.01      0.62 o 
   7   2   4      103.17      101.44      1.20 o 
   8   2   4       76.86       81.96      1.15 o 
   9   2   4        0.19        1.20      0.66 o 
  10   2   4      173.18      180.41      2.05 o 
  11   2   4        3.66        7.02      0.85 o 
  12   2   4      134.81      137.77      2.28 o 
   1   3   4       93.56       96.47      1.10 o 
   2   3   4      230.29      219.15      1.28 o 
   3   3   4       19.59       15.89      0.52 o 
   4   3   4      187.83      188.77      1.68 o 
   5   3   4        2.35        2.75      0.61 o 
   6   3   4       86.61       85.76      1.39 o 
   7   3   4       98.91       97.55      1.85 o 
   8   3   4      267.33      260.40      2.30 o 
   9   3   4        1.39        1.36      0.68 o 
  10   3   4       21.61       21.15      1.30 o 
  11   3   4       16.81       20.15      1.24 o 
   0   4   4      191.98      187.67      3.80 o 
   1   4   4      135.21      138.63      1.70 o 
   2   4   4      117.63      108.44      1.56 o 
   3   4   4       79.04       74.22      1.35 o 
   4   4   4      213.63      211.53      2.46 o 
   5   4   4       26.73       25.49      1.05 o 
   6   4   4       18.86       19.00      0.97 o 
   7   4   4       66.41       61.52      1.37 o 
   8   4   4       36.24       38.12      1.24 o 
   9   4   4        0.05        1.00      0.85 o 
  10   4   4       86.70       90.45      1.77 o 
   1   5   4       19.15       18.83      1.09 o 
   2   5   4       90.98       91.90      1.54 o 
   3   5   4        6.64        5.73      0.88 o 
   4   5   4       81.45       87.16      2.21 o 
   5   5   4        4.59        4.52      0.73 o 
   6   5   4       31.14       27.58      1.14 o 
   7   5   4       40.03       39.34      1.28 o 
   8   5   4       88.37       95.01      1.78 o 
   0   6   4       46.20       51.14      2.58 o 
   1   6   4       40.64       38.49      1.42 o 
   2   6   4       22.52       22.09      1.22 o 
   3   6   4       12.87       12.42      0.88 o 
   4   6   4       68.41       70.25      1.36 o 
   5   6   4        8.60        8.43      0.86 o 
   6   6   4        9.03       10.65      1.10 o 
   1   0   5      413.77      411.91      3.50 o 
   2   0   5       22.95       24.36      1.64 o 
   3   0   5      238.35      233.29      5.18 o 
   4   0   5       88.83       86.03      1.84 o 
   5   0   5      522.00      485.96      4.32 o 
   6   0   5      127.82      125.26      2.23 o 
   7   0   5       42.93       44.39      1.59 o 
   8   0   5       77.19       77.68      1.95 o 
   9   0   5      256.59      251.71      3.37 o 
  10   0   5       20.03       21.86      1.48 o 
  11   0   5       19.32       22.04      2.13 o 
   0   1   5       10.98        7.84      0.95 o 
   1   1   5       35.08       37.91      0.92 o 
   2   1   5       41.06       44.47      0.98 o 
   3   1   5      109.52      105.05      1.70 o 
   4   1   5      441.99      435.33      3.07 o 
   5   1   5      719.36      707.64      2.91 o 
   6   1   5       15.31       16.09      0.69 o 
   7   1   5       43.75       38.96      1.04 o 
   8   1   5        5.24        5.60      0.78 o 
   9   1   5       33.03       33.51      1.09 o 
  10   1   5       21.02       24.58      1.06 o 
  11   1   5      101.75      108.84      2.17 o 
   1   2   5      338.97      333.30      3.31 o 
   2   2   5       11.76       12.42      0.74 o 
   3   2   5      194.93      193.58      1.72 o 
   4   2   5       62.90       60.99      0.99 o 
   5   2   5      393.38      371.54      2.18 o 
   6   2   5       98.39       97.96      1.49 o 
   7   2   5       31.19       33.44      1.02 o 
   8   2   5       59.26       61.78      1.28 o 
   9   2   5      199.91      192.97      2.58 o 
  10   2   5       15.20       16.52      1.18 o 
   0   3   5        3.52        3.86      1.42 o 
   1   3   5       14.64       15.03      0.80 o 
   2   3   5       15.72       16.71      1.10 o 
   3   3   5       54.62       57.78      1.46 o 
   4   3   5      234.84      240.72      2.65 o 
   5   3   5      429.15      420.18      4.60 o 
   6   3   5        8.97        7.69      1.03 o 
   7   3   5       24.82       22.68      1.16 o 
   8   3   5        2.78        3.36      0.99 o 
   9   3   5       25.90       26.33      1.31 o 
  10   3   5       10.50       11.86      1.58 o 
   1   4   5      173.60      169.29      2.91 o 
   2   4   5        2.03        2.19      0.79 o 
   3   4   5      117.96      120.94      1.80 o 
   4   4   5       28.13       29.92      1.19 o 
   5   4   5      177.22      169.10      2.45 o 
   6   4   5       43.64       44.12      1.52 o 
   7   4   5       11.20       13.08      1.17 o 
   8   4   5       25.46       27.38      1.40 o 
   0   5   5        1.35        1.16      1.48 o 
   1   5   5        2.12        2.39      1.11 o 
   2   5   5        4.79        4.99      0.91 o 
   3   5   5       19.21       21.78      1.32 o 
   4   5   5       71.72       78.28      1.92 o 
   5   5   5      154.93      156.31      2.51 o 
   6   5   5        3.56        4.32      1.04 o 
   1   6   5       56.19       53.73      2.09 o 
   2   6   5        0.19        1.24      1.10 o 
   3   6   5       51.88       55.29      1.75 o 
   0   0   6      251.23      225.41      4.38 o 
   1   0   6      527.67      495.82      3.55 o 
   2   0   6        0.83        1.67      1.00 o 
   3   0   6       14.79       16.42      1.74 o 
   4   0   6       90.84       90.74      2.07 o 
   5   0   6       67.37       71.09      1.89 o 
   6   0   6       88.98       93.18      2.21 o 
   7   0   6        2.81        3.32      1.07 o 
   8   0   6        4.82        6.43      1.25 o 
   9   0   6        4.38        3.38      1.23 o 
   1   1   6        0.52        3.18      0.84 o 
   2   1   6      435.71      427.32      2.80 o 
   3   1   6       22.85       20.59      0.90 o 
   4   1   6       18.88       19.90      0.90 o 
   5   1   6       71.78       72.42      1.35 o 
   6   1   6        0.18        0.72      0.72 o 
   7   1   6       97.70       98.52      1.61 o 
   8   1   6       16.69       15.97      1.70 o 
   9   1   6       40.59       37.64      1.63 o 
   0   2   6      181.21      174.87      2.75 o 
   1   2   6      408.35      392.62      2.88 o 
   2   2   6        0.45        1.64      0.80 o 
   3   2   6       13.40       14.62      1.01 o 
   4   2   6       76.51       76.15      2.12 o 
   5   2   6       52.50       57.51      2.03 o 
   6   2   6       65.03       69.82      2.14 o 
   7   2   6        3.92        3.39      1.23 o 
   8   2   6        2.63        4.33      1.31 o 
   1   3   6        1.08        2.73      1.34 o 
   2   3   6      249.90      244.19      3.62 o 
   3   3   6       17.15       16.26      1.27 o 
   4   3   6       16.56       18.37      1.50 o 
   5   3   6       38.28       39.28      1.44 o 
   6   3   6        0.09        0.01      0.95 o 
   7   3   6       58.12       63.05      1.75 o 
   0   4   6       71.72       67.56      3.16 o 
   1   4   6      195.90      186.00      3.30 o 
   2   4   6        0.01        1.04      1.08 o 
   3   4   6        8.34       10.59      1.26 o 
   4   4   6       42.20       40.99      1.37 o 
   5   4   6       27.48       31.84      1.30 o 
   6   4   6       27.07       28.60      1.43 o 
   1   5   6        0.84        2.67      1.41 o 
   2   5   6       89.58       85.32      3.38 o 
   1   0   7        6.41        5.55      1.23 o 
   2   0   7      135.83      139.48      2.21 o 
   3   0   7        1.76        3.34      1.14 o 
   4   0   7       18.73       19.87      1.41 o 
   5   0   7        0.02        1.16      1.14 o 
   6   0   7       22.46       23.89      1.57 o 
   0   1   7       62.82       59.15      2.00 o 
   1   1   7        2.77        4.98      0.83 o 
   2   1   7       45.67       47.11      1.32 o 
   3   1   7        7.17        4.70      0.97 o 
   4   1   7       42.99       52.12      1.85 o 
   5   1   7       11.25        9.27      1.08 o 
   6   1   7      117.07      116.96      2.75 o 
   1   2   7        3.98        3.00      0.94 o 
   2   2   7       97.35      102.32      2.13 o 
   3   2   7        0.76        2.08      1.08 o 
   4   2   7       16.41       18.02      1.59 o 
   5   2   7        0.00        0.58      2.00 o 
   0   3   7       53.38       50.04      2.83 o 
   1   3   7        1.05        2.46      1.32 o 
   2   3   7       25.10       23.72      1.71 o 
   3   3   7        3.04        2.73      1.08 o 
   4   3   7       30.72       37.28      1.60 o 
                                                 
